# Supplementary material for: Is the Peripheral Zone Thickness an Indicator of a Learning Curve in Bipolar Transurethral Plasma Enucleation of the Prostate?—A Single Center Cohort Study
Source: Front Surg. 2022 Feb 2;8:795705. doi: 10.3389/fsurg.2021.795705 (PMC8847292; doi:10.3389/fsurg.2021.795705)
Supplement: Supplementary file 1 [file Table_5.XLSX]

## Sheet: Sheet1
Supplementary Material 1. Post hoc comparison according to PZT grouping.
Dependent variable			P value
Tissue weight (g)	Thin	Medium	0.408
		Thick	0.018
	Medium	Thin	0.408
		Thick	0.113
	Thick	Thin	0.018
		Medium	0.113
Age (y)	Thin	Medium	0.373
		Thick	0.166
	Medium	Thin	0.373
		Thick	0.025
	Thick	Thin	0.166
		Medium	0.025
Enucleation efficiency (g/min)	Thin	Medium	0.229
		Thick	0.001
	Medium	Thin	0.229
		Thick	0.031
	Thick	Thin	0.001
		Medium	0.031
Enucleation time (min)	Thin	Medium	0.961
		Thick	0.987
	Medium	Thin	0.961
		Thick	0.948
	Thick	Thin	0.987
		Medium	0.948
Voiding detrusor pressure at Q-max (cm H2O)	Thin	Medium	0.106
		Thick	0.146
	Medium	Thin	0.106
		Thick	0.867
	Thick	Thin	0.146
		Medium	0.867
BOOI	Thin	Medium	0.62
		Thick	0.14
	Medium	Thin	0.62
		Thick	0.317
	Thick	Thin	0.14
		Medium	0.317
Weight (kg)	Thin	Medium	0.404
		Thick	0.547
	Medium	Thin	0.404
		Thick	0.814
	Thick	Thin	0.547
		Medium	0.814
Height (cm)	Thin	Medium	0.41
		Thick	0.282
	Medium	Thin	0.41
		Thick	0.799
	Thick	Thin	0.282
		Medium	0.799
BMI	Thin	Medium	0.252
		Thick	0.274
	Medium	Thin	0.252
		Thick	0.96
	Thick	Thin	0.274
		Medium	0.96
Prostate volume (ml)	Thin	Medium	0.732
		Thick	0.012
	Medium	Thin	0.732
		Thick	0.029
	Thick	Thin	0.012
		Medium	0.029
TZT	Thin	Medium	0.343
		Thick	<0.001
	Medium	Thin	0.343
		Thick	0.001
	Thick	Thin	<0.001
		Medium	0.001
*PSAD	Thin	Medium	0.804
		Thick	0.039
	Medium	Thin	0.804
		Thick	0.067
	Thick	Thin	0.039
		Medium	0.067
*PSA	Thin	Medium	0.923
		Thick	0.311
	Medium	Thin	0.923
		Thick	0.359
	Thick	Thin	0.311
		Medium	0.359
*f-PSA	Thin	Medium	0.802
		Thick	0.743
	Medium	Thin	0.802
		Thick	0.564
	Thick	Thin	0.743
		Medium	0.564
Post hoc comparisions was performed by LSD method, and P<0.05 was statistically significant.
* Variables are analysis after natural logarithmic transformation.
