# Supplementary material for: Is the Peripheral Zone Thickness an Indicator of a Learning Curve in Bipolar Transurethral Plasma Enucleation of the Prostate?—A Single Center Cohort Study
Source: Front Surg. 2022 Feb 2;8:795705. doi: 10.3389/fsurg.2021.795705 (PMC8847292; doi:10.3389/fsurg.2021.795705)
Supplement: Supplementary file 2 [file Table_6.XLSX]

## Sheet: Sheet1
Supplementary Material 2. Clinical data of patients in different stages of learning progress
	Group 1 (n=20)	Group 2 (n=20)	Group 3 (n=20)	F value	P value
Age (y)	69.2±6.39	71.9±5.45	71.0±5.44	1.132	0.33
Weight (kg)	70.3±9.16	72.4±8.88	71.9±13.54	0.208	0.813
Height (cm)	170.8±5.60	171.9±4.59	172.0±4.67	0.39	0.679
BMI (kg/m2)	24.1±3.31	24.5±2.85	24.3±4.41	0.047	0.954
Prostate volume (ml)	50.3±15.81	56.5±18.11	56.1±12.92	0.964	0.387
*PSA (ng/dl)	5.120(7.070)	4.435(8.128)	6.020(5.103)	0.053	0.948
*f-PSA (ng/dl)	1.035(1.234)	0.698(1.093)	1.02(0.854)	0.56	0.574
*PSAD	0.105(0.145)	0.098(0.072)	0.114(0.110)	0.313	0.732
Q-max (ml/s)	2.7(5.3)	3.3(5.6)	2.4(5.1)		0.561
Voiding detrusor pressure at Q-max (cm H2O)	81.2±41.00	71.6±29.74	81.4±22.19	0.487	0.618
BOOI	77.9±46.44	71.9±24.18	78.3±24.37	0.149	0.862
PVRV(ml)	98.5(168.3)	27.5(324.0)	30.5(340.8)		0.598
IPSS-T	31.0(5.8)	27.5(12.0)	30.5(11.5)		0.325
IPSS-S	14.5(3.8)	11.5(5.0)	14.0(4.0)		0.394
IPSS-V	19.0(5.5)	17.5(8.0)	19.0(8.0)		0.562
Qol	5(1.0)	5(2.0)	5(2.8)		0.971
TZT(mm)	38.33±6.30	41.91±7.64	41.42±8.94	1.271	0.288
PZT(mm)	9.07±3.39	8.14±2.77	8.72±3.03	0.462	0.632
Tissue weight (g)	41.6±13.93	45.6±16.01	48.3±13.47	1.077	0.347
Enucleation time (min)	62.2±9.65	59.5±9.69	61.1±9.34	0.39	0.679
Enucleation efficiency (g/min)	0.658±0.15	0.751±0.19	0.784±0.17	2.9	0.063
Continuous variables with normal distribution are represented by mean ± SD,while ones with skewed distribution are represented by median (interquartile distance).
The variables were tested for homogeneity of variance, and then the F value was calculated by One-way ANOVA test.
P<0.05 indicated significant statistical significance.
* The variables present normal distribution after natural logarithmic transformation and F and P value are calculated according to the transformed data.
