# Supplementary material for: Is the Peripheral Zone Thickness an Indicator of a Learning Curve in Bipolar Transurethral Plasma Enucleation of the Prostate?—A Single Center Cohort Study
Source: Front Surg. 2022 Feb 2;8:795705. doi: 10.3389/fsurg.2021.795705 (PMC8847292; doi:10.3389/fsurg.2021.795705)
Supplement: Supplementary file 3 [file Table_7.XLSX]

## Sheet: Sheet1
Supplementary Material 3. Post hoc comparison according to stages of learning progress.
Dependent variable			P value
Tissue weight (g)	1	2	0.408
		3	0.018
	2	1	0.408
		3	0.113
	3	1	0.018
		2	0.113
Age (y)	1	2	0.373
		3	0.166
	2	1	0.373
		3	0.025
	3	1	0.166
		2	0.025
Enucleation efficiency (g/min)	1	2	0.229
		3	0.001
	2	1	0.229
		3	0.031
	3	1	0.001
		2	0.031
Enucleation time (min)	1	2	0.961
		3	0.987
	2	1	0.961
		3	0.948
	3	1	0.987
		2	0.948
Voiding detrusor pressure at Q-max (cm H2O)	1	2	0.106
		3	0.146
	2	1	0.106
		3	0.867
	3	1	0.146
		2	0.867
BOOI	1	2	0.62
		3	0.14
	2	1	0.62
		3	0.317
	3	1	0.14
		2	0.317
Weight (kg)	1	2	0.404
		3	0.547
	2	1	0.404
		3	0.814
	3	1	0.547
		2	0.814
Height (cm)	1	2	0.41
		3	0.282
	2	1	0.41
		3	0.799
	3	1	0.282
		2	0.799
BMI	1	2	0.252
		3	0.274
	2	1	0.252
		3	0.96
	3	1	0.274
		2	0.96
Prostate volume (ml)	1	2	0.732
		3	0.012
	2	1	0.732
		3	0.029
	3	1	0.012
		2	0.029
TZT	1	2	0.343
		3	0
	2	1	0.343
		3	0.001
	3	1	0
		2	0.001
*PSAD	1	2	0.804
		3	0.039
	2	1	0.804
		3	0.067
	3	1	0.039
		2	0.067
*PSA	1	2	0.923
		3	0.311
	2	1	0.923
		3	0.359
	3	1	0.311
		2	0.359
*f-PSA	1	2	0.802
		3	0.743
	2	1	0.802
		3	0.564
	3	1	0.743
		2	0.564
Post hoc comparisions was performed by LSD method, and P<0.05 was statistically significant.
* Variables are analysis after natural logarithmic transformation.
